# Supplementary material for: Dynamic Changes in the Endocannabinoid System during the Aging Process: Focus on the Middle-Age Crisis
Source: Int J Mol Sci. 2022 Sep 6;23(18):10254. doi: 10.3390/ijms231810254 (PMC9499672; doi:10.3390/ijms231810254)
Supplement: Supplementary file 1 [file ijms-23-10254-s001.zip]

Archive with 1 entries (1 files):
- ijms-1863699-supplementary.pdf
